# Supplementary material for: How Do Greeks Feel about Eating Insects? A Study of Consumer Perceptions and Preferences
Source: Foods. 2024 Oct 8;13(19):3199. doi: 10.3390/foods13193199 (PMC11475659; doi:10.3390/foods13193199)
Supplement: Supplementary file 1 [file foods-13-03199-s001.zip]

Archive with 1 entries (1 files):
- foods-3161574-supplementary.pdf
